# Supplementary material for: Novel Mitochondrial Gene Rearrangement and Intergenic Regions Exist in the Mitochondrial Genomes from Four Newly Established Families of Praying Mantises (Insecta: Mantodea)
Source: Insects. 2022 Jun 21;13(7):564. doi: 10.3390/insects13070564 (PMC9320148; doi:10.3390/insects13070564)
Supplement: Supplementary file 1 [file insects-13-00564-s001.zip]

Archive with 18 entries (18 files):
- Figure S1.  Circular visualization and organization of the complete mitogenome..png
- Figure S2. Inferred secondary structures of the tRNA genes in nine mantis mitogenomes.pdf
- Figure S3. The RSCU of nine mantis mitochondrial genomes.png
- Figure S4. The results of alignment between NCR and adjacent genes.png
- Figure S5. The phylogenetic tree using maximum likelihood (ML) methods.png
- Table S1.species of mantodea used to construct the phylogenetic relationships along with genbank accession numbers  (1).pdf
- Table S10. Location of features in the mtDNA of Humbertiella nada.pdf
- Table S11. Location of features in the mtDNA of Carrikerella sp..pdf
- Table S12. Statistics of TDRs in the CRs of Mantodea mitogenomes..pdf
- Table S13. Conserved block sequences (CBSs) in CRs within four families.pdf
- Table S2. The partition schemes and best-fitting models selected of 13 protein-coding genes.pdf
- Table S3. Location of features in the mtDNA of Sinomiopteryx grahami.pdf
- Table S4. Location of features in the mtDNA of Haania vitalisi.pdf
- Table S5. Location of features in the mtDNA of Pseudovates chlorophaea .pdf
- Table S6. Location of features in the mtDNA of Heterochaeta sp. JZ-2017.pdf
- Table S7. Location of features in the mtDNA of Spilomantis occipitalis.pdf
- Table S8. Location of features in the mtDNA of Cheddikulama straminea.pdf
- Table S9. Location of features in the mtDNA of Theopompa milligratulata.pdf
